# Supplementary material for: A Comprehensive Analysis of COVID-19 Vaccine Discourse by Vaccine Brand on Twitter in Korea: Topic and Sentiment Analysis
Source: J Med Internet Res. 2023 Jan 31;25:e42623. doi: 10.2196/42623 (PMC9891356; doi:10.2196/42623)
Supplement: Multimedia Appendix 3 [file jmir_v25i1e42623_app3.xlsx]

## Sheet: Sheet1
Source	https://tweeterid.com/
Twitter ID	Twitter Username
1421000476670062599	@kr_disasterMsg
1407984905682780162	@k_disastermsg
56970775	@OhmyNews_Korea
128160213	@withyou3542
116662993	@Mylife_KTV
1270509380090261504	@Corona_Alarm
2170115254	@corona_live
164509454	@KBSnews
134679265	@hellopolicy
198759184	@KoreaDCA
41735670	@mbcnews
102279796	@gyeongnamdo
595977835	@hopesumi
1110573073848123392	@spectatorindexk
147451838	@yonhaptweet
305441876	@yonhaptv23
65254718	@hanitweet
216531294	@TwitterKorea
204658566	@haeundaegu
403782854	@bsSasang
180664850	@hankyungmedia
61983295	@newsis
280478446	@ulsannuri
1466235321902059520	@jknewstwit
158311065	@vinatimes
1390107047434149889	@KVadosUR29LMMAf
256303097	@gjbukgu
1711736172	@insight_co_kr
577109932	@ilganBosa
2700094808	@medicalnews4
867990237804249099	@TheBlueHouseKR
108872550	@YTN24
403278399	@TVChosunNews
306270339	@News1Kr
140544432	@apnnews
1491677507191701508	@Dubai_tour_
1484222967387099137	@k89574188
1311492750378852353	@_sisanews
291536951	@chungbuk21
1370997365964820482	@covid19vax_bot
147487499	@our_moe
149005726	@echungnam
1437576999292211203	@pipc_pr
90584054	@mohwpr
91946403	@SBS8news
549895593	@womancs_1221
711934963	@newstown1
3222793320	@Adm_Medric
426752417	@erissue
1229752625672810497	@neulbomanu
1317143985882714112	@sweetmangouuu
1514786824689922052	@hotdealenjoy
1317074019540115457	@sunflowerrrr778
1213612154730844161	@ilw0wgcMvwT2Lgf
1494580467768512513	@goodluckjuni
1501821865366814721	@GaneungSayong
270363209	@chamchiricea
1505494268688801793	@MrMen07300280
1506091597225934851	@seller_kim
1275667487170887680	@xvcmklei21
736089280661979136	@consult_stat
921276842224390144	@KVINA_BizCenter
3000570456	@subusunews
1333543310317686784	@MoeumNews
1154799857892093952	@knewsla
174085414	@gyeongsangbukdo
189031482	@ansancityhall
223472609	@mesinzer
1229244249855512576	@dailycoronabot
1328184096523128832	@themedialab2
1476914814991704092	@agitww
118720645	@kyunghyang
892921337479479296	@CTG_cpp
826330811540516864	@ilayriegrowbot
1508237452288622592	Not Found
1300057713867546625	Not Found
1507190320748187648	Not Found
1513674640694005762	Not Found
1507215702855352322	Not Found
1511323099354267649	Not Found
